# Supplementary material for: Efficacy of an Endoscopic Device Integrating a Sphincterotome and a Dilation Balloon Catheter for the Treatment of Choledocholithiasis (with Video)
Source: J Clin Med. 2025 Aug 22;14(17):5930. doi: 10.3390/jcm14175930 (PMC12429350; doi:10.3390/jcm14175930)
Supplement: Supplementary file 1 [file jcm-14-05930-s001.zip]

Archive with 4 entries (2 files):
- jcm-3796506-supplementary/
- jcm-3796506-supplementary/supplementary materials/
- jcm-3796506-supplementary/supplementary materials/Video S1.mp4
- jcm-3796506-supplementary/supplementary materials/Video S2.mp4
